# Supplementary material for: Effects of zacopride and multidimensional impacts of cross-kingdom symbiosis: gut microbiota modulates coronary microvascular dysfunction via the chlorophyll/heme-tryptophan metabolic axis
Source: J Transl Med. 2025 Oct 14;23:1097. doi: 10.1186/s12967-025-07048-3 (PMC12522788; doi:10.1186/s12967-025-07048-3)
Supplement: Supplementary file 1 — Supplementary Material 1 [file 12967_2025_7048_MOESM1_ESM.xlsx]

## Sheet: Sheet1
SampleID	Description	weight	RPFV	SPFV	CFR
S1_1_1	CMD	411	0.31	0.42	1.35484
S1_1_2	CMD	428	0.31	0.42	1.35484
S1_1_3	CMD	382	0.31	0.45	1.45161
S1_1_5	CMD	504	0.15	0.25	1.66667
S1_2_3	CMD	380	0.2	0.34	1.7
S1_2_4	CMD	400	0.19	0.3	1.57895
S1_2_5	CMD	430	0.29	0.5	1.72414
S1_3_1	CMD	530	0.29	0.51	1.75862
S1_3_3	CMD	436	0.22	0.4	1.81818
S1_3_4	CMD	380	0.2	0.32	1.6
S1_4_1	CMD	450	0.36	0.53	1.47222
S1_4_3	CMD	430	0.27	0.36	1.33333
S1_4_4	CMD	500	0.24	0.33	1.375
S1_4_5	CMD	462	0.29	0.47	1.62069
S2_3_1	CMD	544	0.21	0.23	1.09524
S2_3_2	CMD	650	0.25	0.27	1.08
S2_3_4	CMD	655	0.2	0.22	1.1
S2_3_5	CMD	550	0.2	0.33	1.65
S2_4_1	CMD	606	0.25	0.34	1.36
S2_4_2	CMD	633	0.21	0.23	1.09524
S2_4_3	CMD	655	0.19	0.25	1.31579
S2_4_4	CMD	565	0.21	0.25	1.19048
S2_4_5	CMD	580	0.19	0.25	1.31579
S1_5_1	NC	420	0.15	0.29	1.93333
S1_5_3	NC	480	0.17	0.34	2
S2_1_1	NC	478	0.14	0.26	1.85714
S2_1_4	NC	500	0.25	0.46	1.84
S2_1_5	NC	640	0.12	0.2	1.66667
S2_2_1	NC	550	0.13	0.27	2.07692
S2_2_2	NC	650	0.15	0.28	1.86667
S2_2_3	NC	650	0.2	0.35	1.75
S2_2_4	NC	525	0.21	0.52	2.47619
S2_2_5	NC	680	0.15	0.3	2
S2_5_1	ZAC	588	0.2	0.34	1.7
S2_5_2	ZAC	457	0.15	0.24	1.6
S2_5_3	ZAC	510	0.14	0.27	1.92857
S2_5_4	ZAC	510	0.15	0.3	2
S2_6_1	ZAC	680	0.22	0.38	1.72727
S2_6_2	ZAC	607	0.18	0.34	1.88889
S2_6_3	ZAC	536	0.23	0.37	1.6087
S2_6_4	ZAC	490	0.13	0.28	2.15385
S2_6_5	ZAC	548	0.18	0.34	1.88889
